# Supplementary material for: AI-Enabled Sensor Fusion of Time-of-Flight Imaging and mmWave for Concealed Metal Detection
Source: Sensors (Basel). 2024 Sep 10;24(18):5865. doi: 10.3390/s24185865 (PMC11436021; doi:10.3390/s24185865)
Supplement: Supplementary file 1 [file sensors-24-05865-s001.zip]

Archive with 3 entries (3 files):
- Visualization 1.mp4
- Visualization 2.mp4
- Visualization 3.mp4
